# Supplementary material for: Catalyst-controlled stereodivergent synthesis of polysubstituted alkenes
Source: Nat Commun. 2025 Oct 14;16:9107. doi: 10.1038/s41467-025-64114-6 (PMC12521405; doi:10.1038/s41467-025-64114-6)
Supplement: Supplementary file 3 — Source Data [file 41467_2025_64114_MOESM3_ESM.xlsx]

## Sheet: CP1-L4
Ni	-0.42128800	2.60905600	-0.00046800
C	-3.27454600	-0.55342000	-0.00004200
C	-2.47100400	-1.70389000	0.00019900
C	-1.08436600	-1.50222900	0.00022700
C	-0.56156800	-0.20913500	0.00002400
C	-2.70446600	0.72365000	-0.00023900
H	-4.36030000	-0.62840200	-0.00007900
H	-0.40537400	-2.35395800	0.00040900
C	0.87595400	0.11641800	0.00002800
C	1.90616600	-0.82505500	0.00022000
C	3.24977100	-0.42653000	0.00020700
H	1.65258600	-1.88474400	0.00037800
C	2.42010700	1.84962500	-0.00019500
C	3.48768700	0.95981200	-0.00000800
H	2.58347000	2.93043700	-0.00036600
H	4.49896500	1.36289900	-0.00003200
N	-1.36639600	0.88282100	-0.00020200
N	1.13681900	1.45304800	-0.00018100
C	4.36758100	-1.47487700	0.00041600
C	-3.04219700	-3.12680600	0.00042900
C	-3.52584200	1.97769400	-0.00051500
H	-3.27314400	2.60194800	0.87077100
H	-3.27318700	2.60152600	-0.87211800
H	-4.60217800	1.75857700	-0.00044400
C	-2.54950000	-3.86745000	1.26184700
H	-2.94997800	-4.89353500	1.28204000
H	-1.45179900	-3.93621700	1.29414500
H	-2.88187600	-3.35131000	2.17580000
C	-4.57822000	-3.13213600	0.00033900
H	-4.98851900	-2.63432200	0.89213500
H	-4.98841200	-2.63464100	-0.89168300
H	-4.94539000	-4.16964800	0.00050400
C	-2.54935300	-3.86792400	-1.26065200
H	-2.94983000	-4.89401600	-1.28050700
H	-2.88162300	-3.35212700	-2.17483800
H	-1.45164900	-3.93670500	-1.29279800
C	4.23473000	-2.35471400	1.26174500
H	3.26881200	-2.88084800	1.29416700
H	5.03100900	-3.11573800	1.28131100
H	4.31830100	-1.74689800	2.17592700
C	4.23481800	-2.35512400	-1.26063500
H	4.31844500	-1.74760500	-2.17501000
H	5.03110400	-3.11614900	-1.27990200
H	3.26890600	-2.88127500	-1.29295000
C	5.76087300	-0.82813200	0.00036000
H	5.92136000	-0.20369500	-0.89184800
H	5.92129500	-0.20340200	0.89237500
H	6.53374300	-1.61162000	0.00051600
Cl	-1.10125800	4.65400900	-0.00086100

## Sheet: CP1-L4 + BnBr
Ni	1.50161900	-1.14759100	-1.12889400
C	3.08849800	-0.04663000	2.30506400
H	3.51379000	-0.68553100	3.08861700
H	3.57236100	0.93606000	2.32774600
C	1.59913600	0.05242100	2.39219700
C	0.97133700	1.30456200	2.41580600
C	0.80672100	-1.10494700	2.46717800
C	-0.41762600	1.40137000	2.53557000
H	1.57462200	2.21194000	2.33440600
C	-0.57826900	-1.01003900	2.58154700
H	1.28544900	-2.08590200	2.42006300
C	-1.19467900	0.24492800	2.62007000
H	-0.89179700	2.38419600	2.54917400
H	-1.18437300	-1.91732300	2.62160000
H	-2.28127900	0.31562400	2.69940900
C	-2.32826000	-2.77194300	-0.28191400
C	-3.15312600	-1.63133600	-0.24433200
C	-2.52516700	-0.40047200	-0.44955200
C	-1.14635700	-0.33310800	-0.66092700
C	-0.95878700	-2.66155000	-0.51822600
H	-2.74147500	-3.76720800	-0.12853400
H	-3.10421600	0.52176500	-0.42508300
C	-0.38559800	0.91257700	-0.78785900
C	-0.93313600	2.19608200	-0.69125700
C	-0.12250300	3.33315000	-0.74060700
H	-2.00885500	2.29926400	-0.55468200
C	1.74369600	1.81387500	-1.00678800
C	1.26015700	3.11071300	-0.89871700
H	2.81114600	1.61602200	-1.13377300
H	1.96825400	3.93615400	-0.94590000
N	-0.37819800	-1.45570100	-0.70721700
N	0.95275300	0.73203300	-0.95645300
C	-0.74011400	4.73017200	-0.60770100
C	-4.65965000	-1.69237500	0.03414000
C	-0.04330300	-3.84759300	-0.55509600
H	0.57620100	-3.82305500	-1.46594200
H	0.67074300	-3.80086600	0.28444500
H	-0.59782400	-4.79403400	-0.49562900
C	-5.42482400	-1.04599700	-1.13940600
H	-6.51039100	-1.07943800	-0.95371100
H	-5.14249700	0.00788200	-1.28154700
H	-5.22075400	-1.57856300	-2.08107000
C	-5.15734600	-3.13568400	0.20369700
H	-4.97764600	-3.73698900	-0.70049300
H	-4.67104100	-3.63878600	1.05339600
H	-6.24141300	-3.13572200	0.39447800
C	-4.95752400	-0.91625800	1.33533300
H	-6.03514500	-0.94512000	1.56330700
H	-4.41592400	-1.35685200	2.18713500
H	-4.65999900	0.14034300	1.25620600
C	-1.79242200	4.93049200	-1.71836100
H	-2.60446500	4.19121100	-1.65163800
H	-2.24463000	5.93205100	-1.64007000
H	-1.33380000	4.83754800	-2.71484700
C	-1.41789400	4.85100600	0.77394500
H	-0.68362500	4.71860100	1.58392000
H	-1.87789300	5.84531800	0.88997700
H	-2.20893400	4.09782200	0.90763100
C	0.31556000	5.83929200	-0.73080500
H	1.07787300	5.76809400	0.06014800
H	0.82651000	5.80895600	-1.70526700
H	-0.16692300	6.82415300	-0.63791200
Cl	2.81899300	-2.45184800	-2.32300100
Br	3.68133500	-0.91155000	0.60691900

## Sheet: TS2-L4
Ni	1.44375900	-1.25514800	-0.92450100
C	3.38463200	-0.68227900	2.29666100
H	3.58094000	-1.66969900	2.71946500
H	4.20917200	0.02365400	2.42188800
C	2.04292400	-0.15718900	2.45347100
C	1.79906400	1.23351500	2.46436800
C	0.93422900	-1.03011300	2.50374800
C	0.50495200	1.72938200	2.57080000
H	2.64397900	1.92273000	2.38883700
C	-0.36225400	-0.53060400	2.61512100
H	1.10309100	-2.10870200	2.47176800
C	-0.58324000	0.84736800	2.64620600
H	0.33406900	2.80743400	2.58255500
H	-1.20878500	-1.21987200	2.64886600
H	-1.60138900	1.23656300	2.71766100
C	-2.50587700	-2.65645200	-0.01408900
C	-3.26727900	-1.47549300	-0.04045900
C	-2.56994600	-0.28427500	-0.26449500
C	-1.18312500	-0.29679000	-0.42690900
C	-1.12316900	-2.62202100	-0.20776600
H	-2.97575900	-3.62355500	0.15405800
H	-3.10365800	0.66395000	-0.30557100
C	-0.36298200	0.91167500	-0.61045800
C	-0.86001000	2.21862400	-0.56926900
C	-0.01097200	3.31753500	-0.72368200
H	-1.92381700	2.37303400	-0.39544400
C	1.78588800	1.71601300	-0.96152100
C	1.35317800	3.03471700	-0.92709900
H	2.83916600	1.46512800	-1.10898200
H	2.08643500	3.82811600	-1.05888700
N	-0.48088600	-1.45475300	-0.39815900
N	0.95676300	0.67631300	-0.80685300
C	-0.57323600	4.74207400	-0.65312200
C	-4.78576300	-1.45071800	0.16937600
C	-0.27310000	-3.85534900	-0.20434000
H	0.28072700	-3.91478400	-1.15672900
H	0.48652900	-3.78890900	0.59272100
H	-0.86964000	-4.76478600	-0.05237300
C	-5.46009900	-0.84446800	-1.07932300
H	-6.55363100	-0.81892500	-0.94777700
H	-5.12165100	0.18520600	-1.26850100
H	-5.23553500	-1.44235300	-1.97597400
C	-5.35966600	-2.85670100	0.40006000
H	-5.17724800	-3.51794700	-0.46061300
H	-4.93101600	-3.33112300	1.29608200
H	-6.44870200	-2.79379200	0.54633500
C	-5.10576600	-0.58204500	1.40478400
H	-6.19307500	-0.55017800	1.57934200
H	-4.62581700	-0.99113700	2.30763300
H	-4.75689600	0.45383100	1.27756600
C	-1.67370800	4.90884500	-1.72199800
H	-2.50816000	4.20922600	-1.56510800
H	-2.08411100	5.93058500	-1.68965100
H	-1.27119100	4.73205700	-2.73128400
C	-1.17469400	4.97331900	0.74957700
H	-0.40272500	4.87549800	1.52854500
H	-1.60317100	5.98571400	0.82007700
H	-1.97496200	4.25259300	0.97536900
C	0.51137900	5.80130000	-0.90031300
H	1.31013400	5.75317900	-0.14444700
H	0.97034400	5.69016800	-1.89458400
H	0.06714900	6.80689300	-0.84878900
Cl	1.68929000	-2.41610200	-2.79990900
Br	3.64847800	-1.24720200	0.13370200

## Sheet: CP2-L4
Ni	0.60361600	-2.15315900	0.43796500
C	3.11468600	1.30503300	0.05028700
C	2.19739700	2.35597100	-0.04782600
C	0.83502600	2.01649000	-0.00919000
C	0.45125900	0.68427300	0.11984200
C	2.67777000	-0.02117700	0.18040800
H	4.18662300	1.49069600	0.02905600
H	0.07541500	2.79318700	-0.07669900
C	-0.95908700	0.22394600	0.16833800
C	-2.06343200	1.06679400	0.04292300
C	-3.36810300	0.55162000	0.08992300
H	-1.90557600	2.13474200	-0.09786300
C	-2.34661000	-1.62082300	0.37963500
C	-3.49100400	-0.83380800	0.26344100
H	-2.41097700	-2.70446900	0.50502000
H	-4.46419900	-1.31886000	0.30718800
N	1.36847100	-0.29785500	0.20999900
N	-1.12028200	-1.10454400	0.33779800
C	-4.57005700	1.49116400	-0.05117600
C	2.61627000	3.82343500	-0.19034200
C	3.61123400	-1.18599200	0.29213000
H	3.38684800	-1.74129700	1.21819300
H	3.43357900	-1.88110700	-0.54569300
H	4.66254100	-0.86992000	0.28963700
C	2.05371800	4.62298400	1.00422300
H	2.34623800	5.68157000	0.92208300
H	0.95490200	4.58254900	1.04543300
H	2.44194100	4.23270000	1.95759300
C	4.14315100	3.98775000	-0.21431000
H	4.60822300	3.62422400	0.71462700
H	4.59872800	3.45318200	-1.06170600
H	4.39853800	5.05299100	-0.31820500
C	2.04027900	4.38249500	-1.50887800
H	2.33322600	5.43691700	-1.63253200
H	2.41811600	3.81757800	-2.37494300
H	0.94109100	4.33686800	-1.52972200
C	-4.52559500	2.53562500	1.08461400
H	-3.60976800	3.14445600	1.04814900
H	-5.38468100	3.21966700	1.00233700
H	-4.56849300	2.04835500	2.07086900
C	-4.49003500	2.20388800	-1.41818900
H	-4.50575700	1.47617500	-2.24404000
H	-5.34922600	2.88164700	-1.54138500
H	-3.57381800	2.80537000	-1.51559300
C	-5.90376900	0.73375700	0.03036300
H	-6.00086900	-0.01166500	-0.77365600
H	-6.02387400	0.21960700	0.99621300
H	-6.73834800	1.44319900	-0.07334200
Cl	1.05673200	-2.63331700	2.54883000
Br	0.71451300	-3.15478000	-1.69560200

## Sheet: CP1-L8
Ni	-0.18536700	1.26036600	-0.17440200
C	-1.50457000	-1.25580800	-0.00759100
C	-3.66644900	-1.88476600	0.24181000
C	-3.08591300	0.42846500	0.12950800
C	-4.07937400	-0.53824900	0.25624700
H	-3.29023000	1.50350700	0.13443800
H	-5.12889700	-0.26330500	0.36428500
N	-1.80367000	0.07959200	-0.00427700
Cl	-0.50293000	3.37975800	-0.01163700
N	-2.39452600	-2.24517200	0.11383300
H	-4.40000900	-2.69287600	0.33968800
C	-0.08287900	-1.47603600	-0.15241100
O	0.49520700	-2.68249000	-0.18156100
C	2.07752000	-0.92332900	-0.43038100
C	1.92093400	-2.44468200	-0.16829400
H	2.30369700	-2.73325800	0.82491400
N	0.70364400	-0.43491000	-0.26773200
H	2.38465500	-3.08265900	-0.93156400
H	2.38423200	-0.73633200	-1.47688600
C	3.08352100	-0.21658500	0.49025200
H	2.76009600	-0.41818300	1.52834300
C	3.08392900	1.29803100	0.26959000
H	2.11527900	1.75868300	0.51579300
H	3.84538500	1.78074400	0.90144700
H	3.31457300	1.54496100	-0.78030900
C	4.48491400	-0.80328500	0.28988200
H	4.83392000	-0.63681100	-0.74333600
H	5.20834000	-0.32289100	0.96590100
H	4.51944300	-1.88689500	0.48643400

## Sheet: CP1-L8 + BnBr
Ni	0.25858100	-1.18625800	-0.65536200
C	1.56486900	-0.24319600	2.87560200
H	1.46194300	-1.01239400	3.64977300
H	2.40013200	0.42290300	3.11776400
C	0.29505900	0.49334700	2.61435300
C	0.28637500	1.89237500	2.53210000
C	-0.90998500	-0.20567100	2.43461700
C	-0.90322600	2.58253600	2.28100100
H	1.21941300	2.44516000	2.67096200
C	-2.09516100	0.48239200	2.18283300
H	-0.91102300	-1.29706500	2.47891800
C	-2.09522300	1.87852500	2.09920100
H	-0.89809800	3.67352900	2.22410300
H	-3.02411300	-0.07159100	2.03477300
H	-3.02038300	2.41125000	1.87195800
C	-2.24441600	0.11216200	-0.87411100
C	-4.38814700	-0.62701100	-0.87807600
C	-2.57698300	-2.16391900	-0.59855200
C	-3.94319800	-1.95603900	-0.68023900
H	-2.13530200	-3.15708700	-0.47605400
H	-4.64585000	-2.78696400	-0.60747800
N	-1.70796100	-1.13849600	-0.67518900
Cl	1.22954000	-2.93837000	-1.56886900
Br	2.15680700	-1.28319600	1.26513800
N	-3.54479900	0.39084200	-0.98251800
H	-5.45669600	-0.39992700	-0.95825500
C	-1.21624100	1.12673100	-0.94398000
O	-1.47271300	2.42887900	-1.09669600
C	0.86518200	1.96972800	-0.94895300
C	-0.19202800	3.09734800	-1.12717300
H	-0.10636900	3.61224300	-2.09579600
N	0.03121900	0.77129000	-0.83873800
H	-0.17668300	3.84220600	-0.32009300
H	1.41542000	2.09409000	-0.00027300
C	1.89588000	1.89405700	-2.09057600
H	1.32290800	1.79857900	-3.03176500
C	2.81828800	0.68081100	-1.95862700
H	2.27667200	-0.27414500	-2.00691700
H	3.56402100	0.67952100	-2.76897100
H	3.36403300	0.70662000	-1.00100600
C	2.71309900	3.19010000	-2.14133600
H	3.29264800	3.31926900	-1.21122500
H	3.42934200	3.16533200	-2.97655900
H	2.08494700	4.08566900	-2.27261500

## Sheet: TS2-L8
Ni	0.23678300	-1.19561800	-0.43538200
C	1.24289900	-0.52879600	3.19434900
H	1.05136000	-1.49014500	3.67278400
H	2.15583400	-0.02615900	3.52022400
C	0.11312900	0.28572500	2.83784100
C	0.24196000	1.68439600	2.66483200
C	-1.14024500	-0.30911000	2.55767500
C	-0.84188300	2.45550000	2.26452300
H	1.20861000	2.15576600	2.86164400
C	-2.22444200	0.47041500	2.16374300
H	-1.25250100	-1.39014300	2.66737600
C	-2.08099200	1.85066800	2.00001400
H	-0.73192500	3.53639700	2.15074200
H	-3.18621700	-0.00338400	1.95471900
H	-2.92426000	2.45364500	1.65893000
C	-2.06702600	0.45588100	-0.90500500
C	-4.26122500	0.02438000	-1.25818400
C	-2.74309200	-1.74269600	-0.73801400
C	-4.04297400	-1.34776600	-1.03298300
H	-2.45412100	-2.78688800	-0.59218600
H	-4.85444800	-2.07324900	-1.09840600
N	-1.76091300	-0.84112200	-0.63284000
Cl	0.38379700	-2.85466200	-1.88987900
Br	2.03113700	-1.46155200	1.19849700
N	-3.27789700	0.91807400	-1.21436500
H	-5.26208300	0.40114200	-1.49537500
C	-0.89018200	1.31652800	-0.87012200
O	-0.94779600	2.63797100	-1.03034300
C	1.28900600	1.83827800	-0.81696600
C	0.41394900	3.12065100	-0.91236000
H	0.62983000	3.72751300	-1.80250600
N	0.27834800	0.78289600	-0.71010600
H	0.47070200	3.75501500	-0.01737600
H	1.89640200	1.82903800	0.10268800
C	2.22696400	1.64915700	-2.02768500
H	1.60222800	1.77060000	-2.93266300
C	2.86961700	0.26189800	-2.07089600
H	2.13079200	-0.54222900	-2.19220900
H	3.57170800	0.19946900	-2.91716500
H	3.43492600	0.06012900	-1.14700000
C	3.29782800	2.74590500	-2.02102000
H	3.94873400	2.64428900	-1.13618100
H	3.93679800	2.67014700	-2.91375200
H	2.86921100	3.76114000	-2.00757500

## Sheet: CP2-L8
Ni	0.21933400	-1.05615100	0.33749700
C	1.63899400	1.41715900	-0.12447000
C	3.81991700	2.00998700	-0.13328600
C	3.17313000	-0.24156800	0.30834700
C	4.19503300	0.69873300	0.17281000
H	3.34923600	-1.28855200	0.56772700
H	5.24121200	0.41939100	0.30252100
N	1.90250400	0.12144100	0.13522900
Cl	0.70486800	-1.85249300	2.33750300
Br	-0.47237900	-1.86103100	-1.77422500
N	2.54111400	2.37544600	-0.27134500
H	4.57193200	2.79531600	-0.26230800
C	0.18848400	1.68735000	-0.20826500
O	-0.30210700	2.84062800	-0.64109300
C	-1.99382000	1.22053000	-0.19743100
C	-1.75275800	2.71538200	-0.53979400
H	-2.08670700	3.39104300	0.26332800
N	-0.63748400	0.75837400	0.10561600
H	-2.18355500	3.03811700	-1.49527900
H	-2.31841200	0.64945200	-1.08599000
C	-2.98963500	0.96018000	0.93991700
H	-2.66658700	1.57319000	1.80196600
C	-2.97664100	-0.51299100	1.35956700
H	-2.02413900	-0.79939900	1.82976200
H	-3.77603200	-0.71012100	2.09041100
H	-3.13739900	-1.17298300	0.49148100
C	-4.38897700	1.41443700	0.51256200
H	-4.74311000	0.82386000	-0.34879100
H	-5.10989800	1.27561800	1.33215200
H	-4.41582700	2.47872200	0.22592600

## Sheet: BnBr
C	0.76289700	-0.00017900	1.12832500
H	0.98020000	-0.89690600	1.71925300
H	0.98014900	0.89637200	1.71955100
C	-0.62411500	-0.00012600	0.57561400
C	-1.28328000	1.20851400	0.30431200
C	-1.28344100	-1.20862100	0.30415200
C	-2.57625100	1.20955700	-0.22086300
H	-0.77355200	2.15478400	0.50389200
C	-2.57642700	-1.20941300	-0.22105100
H	-0.77387500	-2.15499400	0.50364400
C	-3.22614500	0.00012700	-0.48489400
H	-3.07952800	2.15762600	-0.42485500
H	-3.07983300	-2.15738100	-0.42520500
H	-4.23852000	0.00020500	-0.89574000
Br	2.13787200	0.00003300	-0.31468900

## Sheet: Bn radical
C	-2.40463100	0.00002100	-0.00031800
H	-2.96622300	-0.93651400	0.00014500
H	-2.96644800	0.93641700	-0.00062200
C	-0.99662300	0.00011700	-0.00005300
C	-0.25262200	-1.21955400	0.00027800
C	-0.25257200	1.21957100	0.00028100
C	1.13483800	-1.21328600	0.00001700
H	-0.79711000	-2.16735500	0.00061100
C	1.13502500	1.21316600	0.00005800
H	-0.79673100	2.16756500	0.00067200
C	1.84161200	-0.00002200	-0.00031600
H	1.68119500	-2.15988200	-0.00005600
H	1.68127200	2.15983000	0.00006600
H	2.93388700	-0.00014700	-0.00050300

[truncated: 32 more sheets: TCP3, SCP3, TS3, TS3-1, TCP4, SCP4, TS4, TS4-1, CP5, TS5, CP6, TS6, SCP7, TCP7, TS7, TS7-1, SCP8, TCP8, TS8, TS8-1 …]
